# Supplementary material for: Simultaneous stabilization of actin cytoskeleton in multiple nephron-specific cells protects the kidney from diverse injury
Source: Nat Commun. 2022 May 3;13:2422. doi: 10.1038/s41467-022-30101-4 (PMC9065033; doi:10.1038/s41467-022-30101-4)
Supplement: Supplementary file 3 — Source Data [file 41467_2022_30101_MOESM3_ESM.xlsx]

## Sheet: Fig 1d
Cell-cell contact	Cell 1	Cell 2	Cell 3	Cell 4	Cell 5	Cell 6	Cell 7	Cell 8	Cell 9	Cell 10	Cell 11	Cell 12	Cell 13	Cell 14
Baseline	1.654	1.441	0.726	0.548	1.252	1.421	1.397	0.728	0.933
DMSO	1.714	0.987	0.529	0.569	0.445	0.368	0.289	1.186	0.657	0.929	0.573	0.693	0.375
Bis-T	0.995	1.373	0.834	1.021	1.655	0.498	1.227	1.088	1.42	1.483	0.946	0.408
DMSO - LatA	0.208	0.128	0.135	0.129
Bis-T -LatA	0.513	0.414	0.378	0.425	0.341	0.734	0.561	0.656

## Sheet: Fig 1e
Apical	Cell 1	Cell 2	Cell 3	Cell 4	Cell 5	Cell 6	Cell 7	Cell 8	Cell 9	Cell 10	Cell 11	Cell 12	Cell 13	Cell 14
Baseline	0.218212	0.314973	0.210784	0.257106	0.221678	0.162086	0.120988	0.264243	0.0734667	0.198752	0.0845647
DMSO	0.171278	0.166663	0.182361	0.201333	0.258353	0.222933	0.189765	0.169498	0.189373
Bis-T	0.181075	0.213184	0.285718	0.239969	0.371608	0.180071	0.216322	0.219961	0.368447	0.245608	0.337207	0.242839	0.24509
DMSO - LatA	0.0779059	0.0953176	0.181467	0.192792	0.0755216	0.0641569	0.0508941	0.0567294	0.0687529	0.0532549	0.0661882
Bis-T -LatA	0.138753	0.138259	0.166925	0.157584	0.242502	0.133349	0.369373	0.27182	0.322418	0.493435	0.401216	0.299098	0.204078	0.285773

## Sheet: Fig 3b
Perimeter of actin network (μm)	F-actin	F-actin + Dyn2	Gsn-actin	Gsn-actin+Bis-T-23	Gsn-actin+Dyn2	Gsn-actin+Dyn2 + Bis-T-23	Gsn-actin+Dyn1	Gsn-actin+Dyn1 + Bis-T-23	Gsn-actin+Dyn1 ΔPRD
		5.188			17.088	69.533	24.838	62.83	24.003
		6.78			26.876	74.912	6.932	31.279	25.444
		4.069			13.032	27.908	9.835	9.889	7.792
		3.267			8.558	79.312	5.559	52.312	12.001
		6.188			28.705	53.19	4.917	78.33	31.451
		6.012			7.407	41.579	8.259	61.601	0.163
		5.013			34.195	48	19.111	35.579	31.855
		5.21671			4.79	22.513	16.598	61.105	5.549
		5.188			4.479	27.484	13.167	39.064	27.776
		6.78			42.766	52.137	5.749	35.887	19.219
		4.069			32.766	49.286	5.102	21.738	23.707
		3.267			20.201	30.243	11.526		24.937
		6.188			21.294	65.648	10.581		18.686
		6.012			24.156	33.852	4.576		9.152
		5.013			15.344	57.46	5.501		11.848
					22.688	67.663	8.688		19.703
					14.714		17.838		27.347
					18.883		22.452
					30.48		9.727
					30.112		11.331
					39.78
					18.26
					24.157

## Sheet: Fig 3c
	Loose actin filament	Loose actin filament	Loose actin filament	Loose actin filament	Loose actin filament	Loose actin filament	Loose actin filament	Loose actin filament	Loose actin filament	Loose actin filament	Loose actin filament	Loose actin filament	Loose actin filament	Loose actin filament	Loose actin filament	Loose actin filament	Loose actin filament	Loose actin filament	Loose actin filament	Loose actin filament	Loose actin filament	Loose actin filament	Loose actin filament	Loose actin filament	Loose actin filament	Loose actin filament	Loose actin filament	Loose actin filament	Loose actin filament	Loose actin filament	Loose actin filament	Loose actin filament	Loose actin filament	Loose actin filament	Loose actin filament	Loose actin filament	Loose actin filament	Loose actin filament	Dense actin filament	Dense actin filament	Dense actin filament	Dense actin filament	Dense actin filament	Dense actin filament	Dense actin filament	Dense actin filament	Dense actin filament	Dense actin filament	Dense actin filament
F-actin	28.176	39.434	28.019	26.569	30.387	15.005	18.883	16.264	16.643	14.849	19.559	19.07	20.04	25.953					13	7	13	24	51
F-actin + Dyn2	39	47	12	29	20	27	39	44	71	86	45	23	11	6	28																								64	63	77	80	97	97	118	80	71	102	108
Gsn-actin	28.069	32.651	31.957	26.251	21.908	11.908	27.254	23.56	17.881	13.638	12.181	12.531	17.248	19.835	19.459	29.809	21.656	26.277	26.411	22.052	20.689		74	44	62	62	15	24
Bis-T-23 + Gsn-actin	13.471	17.558	16.533	7.709	16.529	18.456	19.773	25.507	29.259	20.761	24.224	21.037	30.107	16.928	20.76	22.674	13.289	35.261	24.093				4	5	8	6	23	36	23
Dyn2 + Gsn-actin	9.75	11.843	15.671	10.632				13.301	18.058	5.651	14.666							15.384	13.845	16.14	13.3				11.125	15.206	13.752	7.705	12.477										92.538	83.923	85.54	86.598	84.287	87.582	82.319	77.224	71.15	60.424	73.546
Dyn2 + Bis-T-23 + Gsn-actin	13.187	29.95	15.221	27.192					3.993	1.736	17.061	15.764								16.68	17.598	5.497						19.048	24.801	14.022									126.561	132.447	126.689	115.591	110.974	130.294	126.838	126.644	93.119	116.656	119.978
Dyn1 + Gsn-actin	4.317	10.93	11.585	20.431	11.157	19.706								11.758	14.294	12.529	9.488	6.25				6.553	12.528	20.727	15.029	10.946					18.857	9.864	26.431	34.188	31.471	21.892	14.22	12.03	76.905	78.169	97.036	84.306	99.58	92.218	86.507	93.484	85.411	69.749	87.634
Dyn1 + Bis-T-23 + Gsn-actin	16.411	23.405	24.659	14.035	20.077	2.686		15.721	16.291	10.274	18.723	23.329						6.578	20.614	18.029	12.312		43	35	42	51	42	9.671	15.378	9.404									108.573	119.418	106.673	126.819	117.671	110.155	91.227	107.641	93.087	110.019	115.657
Dyn1DeltaPRD + Gsn-actin	32.571	35.487					25.769	23.631							18.593	14	27	24	25	22	30	33		19.05	16.564	16.682													74.161	99.565	75.148	85.32	76.896	68.425	82.979	87.453	91.047	91.397	83.511
[truncated: 35 more columns]

## Sheet: Fig 4c
Actin network Density (AU)	DMSO	Bis-T-23	DMSO->Cisplatin	Bis-T-23->Cisplatin
	117.019	136.17	16.0088	78.637
	115.985	164.688	52.1285	87.184
	138.138	212.998	49.9911	61.236
	51.8632	216.984	32.3128	57.9895
	97.7761	198.05	32.3515	44.9022
	77.1912	165.281	37.3778	55.4108
	87.664	128.735	43.1523	142.935
	117.13	143.298	58.2578	102.2
	97.2335	140.809	38.4629	96.4912
	106.519	197.588	27.7546	88.4247
	104.121	183.866	75.4278	102.556
	101.577	114.916	70.9353	97.1266
	103.045	123.812	76.4408	99.526
	96.541	124.219	74.1094	101.676
	101.372	108.355	73.9762	91.4898
	101.005	96.5596	75.4464	104.472
	91.9703	128.062	74.5758	101.875
	94.2635	116.753	74.5153	104.491
		110.1	77.5953
		103.482

## Sheet: Fig 4d
	Control	Control	Control	Control	Control	Control	Control	Control	Control	Control	Control	Control	DMSO	DMSO	DMSO	DMSO	DMSO	DMSO	DMSO	DMSO	DMSO	DMSO	DMSO	DMSO	Bis-T-23	Bis-T-23	Bis-T-23	Bis-T-23	Bis-T-23	Bis-T-23	Bis-T-23	Bis-T-23	Bis-T-23	Bis-T-23	Bis-T-23	Bis-T-23	DMSO->Cisplatin	DMSO->Cisplatin	DMSO->Cisplatin	DMSO->Cisplatin	DMSO->Cisplatin	DMSO->Cisplatin	DMSO->Cisplatin	DMSO->Cisplatin	DMSO->Cisplatin	DMSO->Cisplatin	DMSO->Cisplatin	DMSO->Cisplatin	Bis-T-23->Cisplatin
Pre-treatment	155.667	153.667	162.667	186.667	190.667	192.667	180.667	194.667	181.667	93.5135	101.622	104.865	156.667	158.667	140.667	216.667	202.667	220.667	212.667	250.667	256.667	132.432	109.73	103.243	161.667	197.667	206.667	236.667	248.667	246.667	170.667	165.667	149.667	111.351	96.7568	91.8919	175.667	164.667	162.667	213.667	184.667	208.667	191.667	186.667	188.667	91.8919	82.1622	82.1622	181.667
Post-treatment	315.667	306.667	308.667	291.667	290.667	278.667	282.667	268.667	260.667	614.054	614.054	604.324	284.667	260.667	290.667	286.667	272.667	282.667	266.667	281.667	285.667	476.216	477.838	464.865	317.667	303.667	320.667	235.667	225.667	226.667	322.667	326.667	327.667	823.243	854.054	839.459	105.667	90.6667	97.6667	110.667	143.667	150.667	123.667	134.667	140.667	148.649	151.892	132.432	170.667
[truncated: 11 more columns]

## Sheet: Fig 4f
TFCH Fluorescence (AU)	DMSO	Bis-T-23	DMSO->Cisplatin	Bis-T-23->Cisplatin
	97.2283	212.456	301.913	270.884
	70.5229	310.372	284.678	148.875
	86.2366	267.172	240.429	197.75
	82.3865	292.353	273.206	158.743
	80.1712	243.25	259.739	236.279
	67.5194	161.565	376.721	191.037
	89.6336	204.197	372.532	222.477
	79.0524	149.826	307.662	232.638
	90.9796	191.467	276.871	264.477
	101.054	160.178	308.244	136.177
	120.933	178.935	255.89	168.764
	119.973	125.826	210.388	93.6756
	90.2011	147.536	149.14	113.783
	63.6351	142.932	163.982	150.372
	67.2892	191.565	177.626	147.424
	74.0003	176.847	213.656	153.541
	88.093	105.612	288.412	93.149
	81.606	157.551	186.128	144.591
	113.354	228.122	338.873	181.836
	139.809	302.64	260.465	290.794
	109.305	281.318	240.362	114.901
	99.0213	262.572	423.348	190.598
	47.8854	196.683	185.959	195.758
	100.352	165.812	329.424	163.78
	70.6698	175.712	307.358	115.102
	97.9305	197.959	289.559	126.674
	135.238	182.192	161.798	98.9969
	62.2117	137.865	142.359	102.463
	92.3024	190.53	182.263	96.7382
	125.704	160.983	202.228	189.541
	92.0733	223.954	134.055	148.311
	69.7077	207.687	150.378	162.707
	117.31	183.347	349.826	115.267
	110.216	325.989	373.266	94.0832
	105.276	300.452	340.584	111.721
	99.6299	324.347	364.915	167.154
	146.147	239.266	376.93	110.763
	96.6702	192.049	257.515	151.537
	106.926	215.319	309.251	261.013
	116.092	240.147	406.475	206.498
	135.044	184.079	297.127	18.6778
	108.088	142.274	351.219	79.4316
	94.68	134.323	280.005	30.1183
	100.423	82.9455	226.658	19.747
	167.074	40.5113	284.545	32.7332
	107.463	74.7963	387.015	185.993
	98.4413	76.8018	253.257	127.749
	128.516	231.636	252.024	158.53
	127.24	389.332	214.474	160.723
	85.021	275.107	261.483	82.8024
	66.5501	342.235	193.674	88.7513
	124.095	209.567	165.072	136.973
	151.771	192.605	162.227	155.055
	119.319	427.495	121.181	174.829
	134.76	352.516	92.4092	153.637
	90.6438	369.777	145.319	101.567
	56.5215	452.126	224.514	143.913
	118.612	257.714	405.896	127.577
	138.961	256.504	607.115	68.912
	105.046	322.499	690.623	41.4149
	97.566	241.102	531.585	97.6404
	76.8864	384.088	437.526	62.9576
	61.6443	260.399	547.608	45.973
	57.7787	354.619	532.737	57.3238
	100.75	180.36	560.244	53.5269
	79.2539	256.233	585.759	31.2802
	119.722	286.568	613.568	91.1264
	91.1918	422.431	443.96	93.6384
	111.869	300.522	386.204	118.448
	106.015	156.872	434.436	117.878
	79.7219	326.416	335.578	123.611
	66.8412	183.904	424.952	77.4921
	125.189	248.774	336.481	81.3798
	122.694	128.978	294.83	101.148
	116.532	170.817	275.199	100.443
	116.369	276.994	335.246	90.8538
	105.335	250.246	305.348	178.253
	148.248	161.549	564.559	159.094
	155.686	145.489	715.023	126.295
	93.3053	215.21	463.16	133.12
	75.2203	240.682	665.347	85.6833
	95.7953	195.312	523.533	55.266
	73.3497	275.474	647.856	103.12
	60.4182		370.102	128.773
	59.4434		412.429	115.971
	13.4805		210.663	127.031
	29.9174		403.34	346.032
	40.8611		311.225	310.863
	46.1326		453.857	356.475
	32.6144		331.117	455.871
	6.21058		200.873	373.257
	32.4612		251.434	311.414
	122.407		121.296	238.735
	26.1924		127.86	252.473
	65.6375		121.271	205.671
	55.5404		75.951	217.842
	23.1748		97.5462	182.913
	56.8029		133.794	280.538
	67.1054		91.9399	302.473
	221.667		154.749	247.355
	109.857		220.79	229.397
	148.321		120.414	236.359
	154.604		161.31	276.848
	126.855			393.287
	249.629			491.313
	192.774			518.464
	114.675			419.524
	206.451			333.382
	297.184			360.052
				294.085
				342.336
				441.24
				438.284
				540.975
				496.869
				515.88

## Sheet: Fig 4g
Brush border F-actin / tubule (AU)	Buffer	DMSO->Cisplatin	Bis-T-23->Cisplatin
	80.2317	71.2378	70.2955
	87.7076	148.394	100.139
	59.7599	50.8623	63.336
	55.0531	143.576	111.713
	93.0417	58.4981	138.364
	100.2	57.2757	180.767
	115.415	82.8694	72.0356
	114.295	33.0673	66.6933
	79.1864	48.4047	75.0275
	84.9098	207.698	255.487
	137.359	80.8786	151.008
	69.834	103.354	61.1035
	77.2817	50.5153	56.2354
	263.341	71.9133	103.577
	118.346	67.6437	84.7178
	109.726	49.8294	103.205
	40.5693	94.9172	78.2053
	179.104	60.0492	101.157
	126.23	6.73575	50.2084
	70.0035	46.0219	48.2888
	131.351	43.6527	33.4804
	104.926	67.9657	24.5958
	51.0886	35.7164	68.0741
	165.456	26.8481	80.2754
	100.045	118.85	102.792
	79.5303	68.5349	119.245
	129.62	124.467	73.4841
	95.3592	58.6482	58.1732
	45.7815	89.9614	76.008
	79.4274	80.5772	139.859
	91.949	126.246	47.0996
	124.895	48.2289	91.1312
	130.186	115.955	52.2596
	75.3633	26.1656	74.7105
	135.862	79.2527	106.677
	156.523	135.859	141.446
	87.2537	35.0712	95.4848
	98.5404	52.2995	93.0099
	89.9054	52.6218	77.4317
	51.3171	61.6969	47.5031
	126.068	39.6109	57.204
	85.9092	75.2134	82.1761
	119.892	32.4254	31.3079
	110.188	92.921	103.798
	102.275	43.3568	220.282
	120.241	122.655	116.06
	168.343	85.3254	65.0826
	83.2377	76.4296	97.6912
	124.26	28.544	146.578
	111.008	39.8107	178.347
	71.6045	70.8966	110.835
	103.218	76.1691	98.9621
	150.967	60.9508	121.267
	105.466	111.388	52.2617
	65.6227	80.871	146.393
	153.529	147.891	73.207
	102.513	221.68	167.986
	171.313	105.76	94.1231
	68.9192	266.134	64.7138
	218.917	58.5924	27.2384
	134.573	74.0045	103.597
	59.7227	102.219	192.983
	168.528	53.2617	81.5811
	104.62	40.2285	142.457
	149.492	64.2399	124.481
	42.4684	54.873	135.7
	111.42	102.582	52.7208
	52.3069	243.224	35.1605
	130.542	89.0614	41.394
	66.536	16.6623	5.76963
	57.0338	101.534	60.2552
	65.0869	68.0561	48.9254
	74.7391	50.3078	47.1615
	112.209	117.479	79.131
	59.6677	28.585	143.471
	74.5843	90.0823	146.682
	101.774	72.2553	56.0591
	74.7156	70.138	197.928
	43.2295	89.1792	55.0795
	57.5778	147.746	41.4692
	61.6352	48.7238	199.942
	66.2351	79.1999	74.0622
	140.912	55.5227	34.2315
	54.6102	135.955	48.382
	198.875	87.5923	27.0298
	123.817	210.715	48.9556
	55.921	69.5666	39.1375
	91.7754	208.002	69.5907
	177.488	35.2864	70.876
	82.4036	45.174	45.6058
	120.028	82.2839	84.5583
	72.5161	58.6722	59.5513
	83.0494	57.0857	153.125
	35.8356	44.712	72.8275
	114.202	35.7871	83.3146
	39.0584	77.3676	52.1758
	23.7775	30.7646	37.6035
	117.532	66.4879	33.9787
	84.0084	27.7656	62.0385
	66.0254	47.4699	40.7247
		35.8065	124.481
		39.5358	64.4669
		43.4956
		76.8091
		10.2176
		36.5608
		95.6956
		72.4906
		59.5005
		165.443
		44.3125
		63.0287
		39.2381
		60.2839
		95.4832
		57.4315
		61.0016
		102.015
		46.1993
		26.666
		65.8157
		38.3748
		102.121
		41.6622
		45.9588
		57.5463
		63.633
		138.356
		15.2628
		34.3294
		50.686
		43.7475
		87.313
		57.5174
		60.7134
		109.203
		40.3784
		107.719
		60.6335
		26.7419
		52.8177
		40.8705
		79.6171
		73.8066
		58.6719
		31.4672
		54.2132
		45.1932
		37.1019
		21.7878
		51.8321
		81.5907
		66.3893
		74.6167
		75.9563
		53.0181
		93.9565
		22.0633
		92.9188
		31.2286
		146.887
		44.589
		59.7026
		144.94
		44.8262
		68.1009
		51.5782
		57.2972
		97.8201
		222.821
		31.2912
		54.8579
		66.4692
		124.441
		49.5076
		158.328
		27.2697
		17.4693
		13.9238
		38.0337
		90.4277
		39.4215
		100.559
		49.1146
		31.3705
		93.2342
		62.0956
		83.0349
		46.9956
		37.4724
		54.9377
		65.3149
		27.928
		36.4205
		20.7824
		36.2172
		47.0071
		125.897
		35.4204
		27.5857
		42.9659
		38.2204
		66.4874
		139.657
		86.1379
		85.3038
		33.4588
		34.7835
		36.2871
		39.5999
		34.2378
		55.059
		28.3259
		32.9704
		105.426
		97.4153
		25.5791
		41.6182
		50.3874
		48.4138
		43.2884
		56.6551
		13.2057
		22.349
		61.3117
		51.8285
		76.2598
		56.69
		24.839
		20.7339
		60.2649
		52.0456
		87.941
		62.4087
		33.9149
		53.0612

## Sheet: Fig 4h
BUN (mg/dL)
Time (h)	Control	Control	Control	Control	Control	Control	Control	Control	Control	Control	Control	Control	Control	Control	Control	Control	Control	DMSO	DMSO	DMSO	DMSO	DMSO	DMSO	DMSO	DMSO	DMSO	DMSO	DMSO	DMSO	DMSO	DMSO	DMSO	DMSO	DMSO	Bis-T-23	Bis-T-23	Bis-T-23	Bis-T-23	Bis-T-23	Bis-T-23	Bis-T-23	Bis-T-23	Bis-T-23	Bis-T-23	Bis-T-23	Bis-T-23	Bis-T-23	Bis-T-23	Bis-T-23
0	55.032	46.4459	44.2994	73.6351	57.894	41.2303	53.1188	52.3262	65.7998	49.9485	58.6667	41.2303	59.4593	27.7567	52.8855	61.4715	52.8855	59.325	61.4715	48.5924	50.7389	55.7475	44.4006	44.4006	38.0601	44.4006	49.9485	46.7783	62.6296	60.2519	62.6296	38.0601	82.2212	66.4801	56.463	60.756	55.7475	53.601	47.1614	56.463	38.5754	56.463	56.463	37.8598	49.156	50.7411	36.4749	30.1344	38.0601
24	32.8513	40.7219	40.0064	41.4374	46.4459	30.927	36.4749	34.0972	36.4749	47.5708	45.9857	45.9857	44.4006	28.5493	21.6568	24.6574	21.2501	34.9978	37.1443	35.6824	40.4377	34.0972	31.7195	39.6452	42.8154	42.8154	38.8526	34.0972	23.7939	13.7684	16.1558	22.5678	24.6548	29.5621	27.8428	30.7048	42.8684	25.6963	52.17	37.1443	34.9978	27.7567	37.2675	34.0972	36.4749	27.7567	42.8154	30.1344	30.1344
48	38.5754	37.1443	39.2909	37.1443	80.0747	34.8898	44.4006	38.8526	41.2303	45.1931	35.6824	38.8526	50.7411	43.608	20.129	26.9972	21.0897	36.4288	52.8855	46.7783	42.8154	35.6824	42.0229	44.4006	41.2303	34.8898	50.7411	38.8526	38.8526	15.8399	25.2864	28.4714	27.7334	38.9768	44.2994	75.7816	61.2683	40.7219	48.5924	30.7048	34.2823	42.1529	51.4545	26.4118	41.2303	45.1247	47.5708	26.3333	49.9624
72	39.6154	80.0584	44.0273	69.7638	140.355	80.4516	75.8783	107.892	67.4937	196.311	99.5074	73.5916	94.1718	41.5779	65.9903	80.1206	84.2744	66.0872	113.883	66.8225	80.7937	56.8225	50.7247	149.962	53.0113	65.207	73.5916	50.7247	74.3538	49.2002	69.7804	67.0682	73.9284	92.0541	58.2867	48.4393	42.5567	41.8214	63.1503	42.5589	44.0273	44.7627	56.0603	69.7804	40.0534	37.7667	60.6336	42.3401	67.4937
96	48.4393	70.4991	160.944	75.6464	240.36	89.5984	113.99	139.906	87.3117	315.219	104.843	88.8362	167.346	46.1513	98.9701	111.904	113.381	140.351	141.826	52.8513	103.589	103.319	60.6336	163.683	73.5916	165.207	161.396	43.8646	75.116	62.1581	107.13	117.601	112.502	146.942	99.1769	59.4692	41.086	75.116	69.7804	53.0113	59.8714	89.5984	56.0603	86.5495	65.9693	75.8783	59.1092	114.185	119.637
120	178.474	222.852	161.837	184.145	192.363													194.379	178.833	230.901	167.567	285.547													123.232	154.607	106.858	109.468	163.767
SCr (mg/dL)
Time (h)	Control	Control	Control	Control	Control	Control	Control	Control	Control	Control	Control	Control	DMSO	DMSO	DMSO	DMSO	DMSO	DMSO	DMSO	DMSO	DMSO	DMSO	DMSO	DMSO	Bis-T-23	Bis-T-23	Bis-T-23	Bis-T-23	Bis-T-23	Bis-T-23	Bis-T-23	Bis-T-23	Bis-T-23	Bis-T-23	Bis-T-23	Bis-T-23
0	0.084507	0.225352	0.366197	0.2254	0.225352	0.454545	0.30303	0.30303	0.454545	0.30303	0.606061	0.30303	0.225352	0.225352	0.225352	0.08156	0.225352	0.30303	0.30303	0.606061	0.454545	0.30303	0.151515	0.454545	0.084507	0.225352	0.225352	0.647887	0.225352	0.366197	0.084507	0.084507	0.084507	0.225352	0.454545	0.30303
24	0.084507	0.225352	0.225352	0.225352	0.225352	0.151515	0.30303	0.606061	0.909091	0.454545	0.151515	0.909091	0.084507	0.225352	0.225352	0.0945946	0.225352	0.606061	0.454545	0.30303	0.151515	0.151515	0.30303	0.30303	0.225352	0.225352	0.647887	0.225352	0.225352	0.225352	0.225352	0.084507	0.225352	0.225352	0.151515	0.151515
48	0.225352	0.225352	0.366197	0.366197	0.366197	0.30303	0.454545	0.606061	0.606061	0.30303	0.909091	0.909091	0.225352	0.647887	0.225352	0.366197	0.454545	0.30303	0.606061	0.454545	0.454545	0.606061	0.30303	0.454545	0.366197	0.366197	0.084507	0.225352	0.366197	0.225352	0.366197	0.225352	0.225352	0.909091	0.454545	0.606061
72	0.225352	0.507042	0.366197	0.507042	0.507042	0.358209	0.507463	0.358209	1.25373	0.955224	0.608955	0.935163	0.366197	0.507042	0.366197	0.507042	0.507463	0.597015	0.597015	0.558209	0.408955	0.507463	0.507463	0.656716	0.225352	0.507042	0.366197	0.366197	0.507042	0.507042	0.507042	0.366197	0.225352	0.358209	0.358209	0.656716
96	0.225352	0.366197	0.507042	0.507042	0.647887	0.955224	0.656716	0.507463	0.507463	0.507463	0.656716	0.955224	0.366197	0.647887	0.225352	0.507042	0.608955	0.507463	0.80597	0.758209	0.259701	0.507463	0.507463	0.507463	0.366198	0.529577	0.507042	0.225352	0.507042	0.507042	0.507042	0.352113	0.307042	0.656716	0.507463	0.358209
[truncated: 2 more columns]

## Sheet: Fig 5b
F-actin (AU)							TFCH Fluorescence (AU)
	Control	BisT-23	DMSO	DMSO+Iohexol	Bis-T-23+Iohexol			Control	Bis-T-23	DMSO	DMSO + Iohexol	Bis-T-23 + Iohexol
	24.3384	79.2898	68.6529	70.4763	150.222			100.52	74.3535	52.1895	102.167	120.932
	44.3714	44.8906	130.987	124.016	40.6548			82.8154	110.902	73.933	113.55	141.183
	62.6632	102.837	103.66	69.5583	64.3791			122.98	150.806	53.9492	103.62	91.3498
	48.8858	76.6623	91.573	87.5145	85.2985			95.2792	79.7717	54.7183	78.8591	111.611
	78.0489	39.8634	147.594	79.1885	103.78			76.2822	83.4617	59.2959	82.4726	104.269
	37.4637	36.0834	124.168	75.0857	93.8524			70.8549	73.9256	31.1801	90.6427	81.9746
	87.046	158.004	72.4391	133.159	38.1728			118.084	87.7775	61.6057	147.737	92.1975
	57.541	105.142	101.596	73.3952	71.0399			89.5251	69.2894	59.7509	92.2745	83.3919
	117.33	35.3616	59.871	54.9831	157.402			75.1654	102.462	106.915	146.509	40.1958
	103.806	59.1746	88.6035	95.6822	76.4976			71.5206	92.3251	73.4242	169.934	97.3013
	42.6112	52.3238	127.245	147.012	72.5847			52.8164	111.201	49.1092	106.715	102.646
	107.123	90.2624	152.457	69.229	42.6999			57.5642	96.5038	45.5683	107.781	94.7607
	36.2987	16.0125	151.83	103.274	64.4234			41.0767	101.726	62.8756	76.5853	96.5497
	44.7197	38.0715	76.9408	111.359	42.5606			44.723	97.6238	33.7215	111.561	82.0469
	20.1786	63.0431	170.964	54.6792	118.45			41.3371	79.602	78.897	104.793	133.356
	29.1947	87.2106	115.101	51.3234	18.9883			43.4914	91.0933	87.8362	93.4681	92.3345
	67.4182	60.3269	137.952	76.4533	78.2072			143.826	88.6495	75.8635	84.1263	84.2537
	52.7101	118.172	130.449	50.608	88.6162			174.755	63.2362	116.998	92.6998	84.9806
	58.8833	46.1886	129.999	22.8948	93.3585			150.199	64.512	97.168	93.497	124.659
	79.3088	49.2847	130.955	31.1702	90.8576			73.6747	81.251	66.8115	105.844	136.439
	51.0132	35.4503	94.9857	34.3866	21.8248			126.563	66.4857	70.7306	103.995	109.262
	98.3161	139.781	188.091	54.3626	84.4627			132.793	70.8032	73.9013	74.9828	95.2873
	71.0588	121.781	160.821	73.1736	30.1001			173.773	75.4784	82.8186	130.255	84.225
	100.545	98.2465	132.912	71.5907	66.4052			154.568	77.3592	61.5171	146.422	118.146
	88.7555	113.892	141.852	114.468	52.0009			133.772	115.785	68.4846	147.924	87.4533
	77.1118	147.373	107.003	25.0349	24.9526			120.531	69.7521	97.2602	110.429	82.6616
	129.512	136.343	71.0272	34.1523	69.8432			99.6264	91.2459	109.674	141.332	77.0167
	52.6721	132.551	56.4836	60.5612	53.2672			102.341	197.581	108.936	134.665	145.472
	79.2709	53.5585	37.2168	60.2762	65.7087			82.951	92.4976	82.7478	101.78	87.7148
	143.39	57.3321	92.4405	30.1634	76.0608			108.503	236.434	95.4372	129.801	69.3353
	63.8789	80.2586	166.697	43.1684	80.3156			89.5026	290.937	60.8544	106.995	83.5383
	105.319	185.805	67.9311	68.5579	101.906			101.323	306.772	102.067	113.309	64.1471
	91.6997	104.933	25.8707	86.2482	125.744			104.372	126.903	205.636	61.4081	77.0004
	57.1231	84.7286	118.102	72.5151	99.5444			100.058	275.866	111.175	41.7999	86.3451
	58.5541	173.459	148.956	27.2636	70.5587			44.7816	179.699	114.82	260.932	75.2721
	62.9228	72.9583	42.0477	18.6337	92.5924			77.0396	193.974	91.6566	193.236	73.4681
	112.233	61.7831	45.9416	31.645	146.012			61.6734	124.882	56.5951	277.683	42.058
	50.0002	73.4965	101.938	53.033	73.0849			78.3701	191.91	133.531	298.9	57.7381
	63.5623	57.5727	53.2672	49.4177	115.981			114.53	144.027	258.67	302.261	70.931
	129.854	75.3326	20.2862	51.9059	73.6168			176.286	153.352	181.416	200.731	94.3752
	151.127	158.858	77.2384	65.4998	118.178			119.458	170.91	147.547	267.334	65.9691
	144.999	142.58	48.3223	34.9501	81.5565			84.4699	131.414	237.98	249.973	62.4752
	117.539	163.493	46.6698	72.9963	81.1513			186.226	237.927	84.1261	235.589	56.4035
	126.295	172.522	10.2571	69.495	58.1172			110.217	125.684	125.152	251.769	66.8135
	205.522	95.4163	85.4251	79.6254	100.197			110.389	163.302	100.383	267.248	68.7018
	86.1152	120.641	45.1502	74.079	89.4013			83.041	120.991	109.857	222.453	90.4244
	129.48	137.166	57.655	44.2638	57.3511			96.3528			300.377	80.7433
	143.403	88.154	57.7943	48.24	146.784						107.619	135.637
	168.311	117.114	87.1979	57.4397	87.2359						193.342	80.1379
	112.739	81.9111	87.8817	48.9554	66.0633						178.972	118.633
	191.656	89.0531	57.427	45.4414	110.77						155.231	71.273
	202.445	113.183	89.49	20.9067	81.8415						227.363	57.127
	171.249	79.4608	43.7003	23.0405	49.9558						240.765	33.0535
	123.883	138.648	74.5095	46.3595	64.664							54.3243
	181.031	98.7467	125.801	47.189	113.778							25.3577
	119.046	122.87	85.9316	104.749	157.681							20.6972
	218.995	128.923	94.3083	104.768	86.6471							159.587
	143.922	113.828	52.5454	24.4967	165.386							158.822
	95.087	138.775	124.503		70.7929							152.492
	222.104	159.922	79.5241		106.326							248.924
	149.114	109.01	98.2528		87.9387							106.651
	109.206	122.629			116.266							163.937
		148.19			64.9932							151.84
		117.197			137.052							125.199
		82.2403			110.644							93.232
		60.1876			134.153							245.888
		43.5357			96.6256							230.741
					111.555							142.177
					67.1903							94.2774
					140.541							161.786
					47.9804							155.195
					53.8497							193.716
					132.449							124.21
					58.0919							129.92
					87.2359							207.536
					118.672							162.554
					40.3762							180.488
					29.7392							97.6614
					71.8186							107.757
					127.846							122.047
					102.261							117.56
					67.3232							123.335
					187.812							137.939
					103.039
					109.27
					100.323
					79.7077
					94.2069
					50.9562
					51.2538
					139.61
					46.5495
					49.3417
					112.397
					48.7972
					17.2851
					30.6383
					33.3704

[truncated: 27 more sheets: Fig 5c, Fig 5d, Fig 5e, Fig 5f, Fig 5g, Fig 6a, Fig 6b, Fig S1a, Fig S1c, Fig S1g, Fig S2b-c, Fig S2d-e, Fig S5b, Fig S5c, Fig S5d, Fig S6a, Fig S6c, Fig S6e, Fig S6g, Fig S7c …]
